# Supplementary material for: Case Report: Inactivating PTH/PTHrP Signaling Disorder Type 1 Presenting With PTH Resistance
Source: Front Endocrinol (Lausanne). 2022 Jun 30;13:928284. doi: 10.3389/fendo.2022.928284 (PMC9280615; doi:10.3389/fendo.2022.928284)
Supplement: Supplementary file 1 [file Table_1.xlsx]

## Sheet: Table 2
	Supplementary Table 1. iPPSD classification
		Gene	Defect	Associated syndromes
	iPPSD1	PTH1R	genetic	BOCD, ES, PTH resistance, PFTE, MJMC
	iPPSD2	GNAS	genetic	PHP1A, PHP1C, PPHP, POH
	iPPSD3	GNAS	epigenetic	PHP1B
	iPPSD4	PRKA1A	genetic	Acrodysostosis 1
	iPPSD5	PDE4D	genetic	Acrodysostosis 2
	iPPSD6	PDE3A	genetic	Hypertension and brachydactyly syndrome
	iPPSDx	No epi-/genetic defect at known gene
	iPPSDn+1	Newly discovered molecular defect
	iPPSD: inactivating PTH/PTHrP signaling disorders; BOCD: Blomstrand chondrodysplasia; ES: Eiken syndrome; PHP: pseudohypoparathyroidism; PFTE: primary failure of tooth eruption; MJMC: Murk Jansen metaphyseal chondrodysplasia; PPHP: pseudopseudohypoparathyroidism; POH: progressive osseous heteroplasia. Modified from Mantovani G, et al, Front Horm Res, 2019
