# Supplementary material for: Case Report: Inactivating PTH/PTHrP Signaling Disorder Type 1 Presenting With PTH Resistance
Source: Front Endocrinol (Lausanne). 2022 Jun 30;13:928284. doi: 10.3389/fendo.2022.928284 (PMC9280615; doi:10.3389/fendo.2022.928284)
Supplement: Supplementary file 2 [file Table_2.xlsx]

## Sheet: Table 2
	Supplementary Table 2. Major and minor criteria for iPPSD clinical diagnosis
	Major criteria	1. PTH resistance
		2. Ectopic ossification
		3. Brachydactyly type E
	Minor criteria	1. TSH resistance
		2. Other hormonal resistances
		3. Motor and cognitive impairement
		4. Intrauterine and postnatal growth retardation
		5. Obesity/overweight
		6. Flat nasal bridge and/or maxillar hypoplasia and/or round face
	iPPSD clinical diagnosis is made in the presence of: (a) one major criteria (either number 1 or 2), or (b) major criteria number 3 and at least 2 minor criteria. iPPSD: inactivating PTH/PTHrP signalling disorders, PTH: parathyroid hormone, TSH: thyroid stimulating hormone. Modified from Thiele S, et al, Eur J Endocrinol, 2016
