# Supplementary material for: Case Report: Inactivating PTH/PTHrP Signaling Disorder Type 1 Presenting With PTH Resistance
Source: Front Endocrinol (Lausanne). 2022 Jun 30;13:928284. doi: 10.3389/fendo.2022.928284 (PMC9280615; doi:10.3389/fendo.2022.928284)
Supplement: Supplementary file 3 [file Table_3.xlsx]

## Sheet: Table 2
	Supplementary Table 3. 3D environment of the PTH1R amino acid residues affected in iPPSD1 (excluding PFTE and MJMC patients)
	Mutated residue	Localization in the 3D structure	PTH1R neighbor residues	PTH interacting residues	Closest distance from ligand (Å)	Phenotype	Publication
	p.(Glu35Lys)	ECD	T33 – I38	T33 – I38	11.1	ES	Moirangthem A, et al., Clin Genet, 2018
	p.(Pro132Leu)	ECD	I135 – F138	I135 – F138	10.7	BCD	Hoogendam J, et al., J Clin Endocrinol Metab, 2007
	p.(Tyr134Ser)	ECD	Q37 - L41	L41	11.3	ES	Jacob P, et al., Clin Genet, 2019
	p.(Arg186His)	TMD-TM1	F184 – M189	F184	13.3	PHP1B	Guerreiro R, et al., Genes Brain Behav, 2016
	p.(Asp241Glu)	TMD-TM2	A237 - V238 – W239 - L244 – Y245	D241 - L244 – Y245	10.6	PTH resistance + ES + PFTE	This publication
	p.(Arg485*)	ICD	n.a.	n.a.	n.a.	ES	Duchatelet S, et al., Hum Mol Genet, 2005
	The analysis of the mutated residues reported in iPPSD1 patients (excluding PTFE and MJMC patients) uncovers the close distance between the affected residue and the PTH ligand (in this publication: 10.6 Å) compared to previously reported patients (10.7 to 13.3 Å). This underlines the conformational impact of the variant reported in this publication on the ligand-receptor interaction. The structur…
